# Supplementary material for: Mitochondrial Genome Analysis of Babesia ovis (Apicomplexa: Babesiidae) Endemic in Sheep in Türkiye
Source: Vet Sci. 2024 Nov 10;11(11):554. doi: 10.3390/vetsci11110554 (PMC11598858; doi:10.3390/vetsci11110554)
Supplement: Supplementary file 1 [file vetsci-11-00554-s001.zip]

Archive with 1 entries (1 files):
- vetsci-3236742-supplementary.pdf
